# Supplementary material for: A Global Phosphorylation Atlas of Proteins Within Pathological Site of Rotator Cuff Tendinopathy
Source: Front Mol Biosci. 2022 Feb 15;8:787008. doi: 10.3389/fmolb.2021.787008 (PMC8886731; doi:10.3389/fmolb.2021.787008)
Supplement: Supplementary file 1 [file Table2.xlsx]

## Sheet: TNF SIGNALING PATHWAY
NAME	PROBE	GENE SYMBOL	GENE_TITLE	RANK IN GENE LIST	RANK METRIC SCORE	RUNNING ES	gene	protein
row_0	P05362_530	null	null	75	0.955313	0.174546	ICAM1	Intercellular adhesion molecule 1
row_1	P19838_907	null	null	116	0.884403	0.344938	NFKB1	Nuclear factor NF-kappa-B p105 subunit
row_2	Q96J02_240	null	null	208	0.799916	0.482658	ITCH	E3 ubiquitin-protein ligase Itchy homolog
row_3	O00429_616	null	null	339	0.725959	0.593467	DNM1L	Dynamin-1-like protein
row_4	P31751_451	null	null	1560	0.405992	0.312345	AKT2	RAC-beta serine/threonine-protein kinase
row_5	P28482_185	null	null	1976	0.326537	0.25557	MAPK1	Mitogen-activated protein kinase 1
row_6	Q02750_298	null	null	1997	0.321928	0.315967	MAP2K1	Dual specificity mitogen-activated protein kinase kinase 1
row_7	Q04206_238	null	null	2144	0.293959	0.332918	RELA	Transcription factor p65
row_8	P45985_257	null	null	2705	0.123004	0.190816	MAP2K4	Dual specificity mitogen-activated protein kinase kinase 4
row_9	P45985_90	null	null	2937	0.0129262	0.124402	MAP2K4	Dual specificity mitogen-activated protein kinase kinase 4
