# Supplementary material for: A Global Phosphorylation Atlas of Proteins Within Pathological Site of Rotator Cuff Tendinopathy
Source: Front Mol Biosci. 2022 Feb 15;8:787008. doi: 10.3389/fmolb.2021.787008 (PMC8886731; doi:10.3389/fmolb.2021.787008)
Supplement: Supplementary file 2 [file Table3.xlsx]

## Sheet: WNT SIGNALING PATHWAY
NAME	PROBE	GENE SYMBOL	GENE_TITLE	RANK IN GENE LIST	RANK METRIC SCORE	RUNNING ES	gene	protein
row_0	Q9HCK8_1995	null	null	0	3.2211	0.18344	CHD8	Chromodomain-helicase-DNA-binding protein 8
row_1	Q9HCK8_2046	null	null	1	3.07485	0.358551	CHD8	Chromodomain-helicase-DNA-binding protein 8
row_2	Q9HCK8_2519	null	null	2	2.87755	0.522426	CHD8	Chromodomain-helicase-DNA-binding protein 8
row_3	Q13557_287	null	null	43	1.06764	0.571215	CAMK2D	Calcium/calmodulin-dependent protein kinase type II subunit delta
row_4	P17252_497	null	null	173	0.821302	0.579249	PRKCA	Protein kinase C alpha type
row_5	P17612_49	null	null	570	0.624803	0.495912	PRKACA	cAMP-dependent protein kinase catalytic subunit alpha
row_6	Q13557_330	null	null	680	0.594549	0.497039	CAMK2D	Calcium/calmodulin-dependent protein kinase type II subunit delta
row_7	P63208_131	null	null	899	0.540027	0.462327	SKP1	S-phase kinase-associated protein 1
row_8	Q13557_494	null	null	1334	0.448901	0.357562	CAMK2D	Calcium/calmodulin-dependent protein kinase type II subunit delta
row_9	P35222_551	null	null	1402	0.434028	0.362159	CTNNB1	Catenin beta-1
row_10	P17612_264	null	null	1631	0.391768	0.316002	PRKACA	cAMP-dependent protein kinase catalytic subunit alpha
row_11	P35222_552	null	null	1647	0.389567	0.333683	CTNNB1	Catenin beta-1
row_12	P17252_234	null	null	1713	0.377401	0.335656	PRKCA	Protein kinase C alpha type
row_13	Q13557_472	null	null	1716	0.37629	0.356485	CAMK2D	Calcium/calmodulin-dependent protein kinase type II subunit delta
row_14	P17612_339	null	null	1886	0.342555	0.325242	PRKACA	cAMP-dependent protein kinase catalytic subunit alpha
row_15	P35222_222	null	null	1926	0.334568	0.332584	CTNNB1	Catenin beta-1
row_16	P17252_226	null	null	2119	0.298658	0.291935	PRKCA	Protein kinase C alpha type
row_17	P17612_198	null	null	2221	0.27262	0.27713	PRKACA	cAMP-dependent protein kinase catalytic subunit alpha
row_18	P84022_8	null	null	2266	0.261832	0.278828	SMAD3	Mothers against decapentaplegic homolog 3
row_19	P35222_191	null	null	2422	0.22033	0.244829	CTNNB1	Catenin beta-1
row_20	Q01970_474	null	null	2596	0.16221	0.202115	PLCB3	1-phosphatidylinositol 4,5-bisphosphate phosphodiesterase beta-3
row_21	Q13555_419	null	null	2684	0.133564	0.183595	CAMK2G	Calcium/calmodulin-dependent protein kinase type II subunit gamma
row_22	Q13555_37	null	null	2830	0.0690147	0.143982	CAMK2G	Calcium/calmodulin-dependent protein kinase type II subunit gamma
row_23	Q01970_1105	null	null	3193	-0.224317	0.0480482	PLCB3	1-phosphatidylinositol 4,5-bisphosphate phosphodiesterase beta-3
