# Supplementary material for: A Global Phosphorylation Atlas of Proteins Within Pathological Site of Rotator Cuff Tendinopathy
Source: Front Mol Biosci. 2022 Feb 15;8:787008. doi: 10.3389/fmolb.2021.787008 (PMC8886731; doi:10.3389/fmolb.2021.787008)
Supplement: Supplementary file 3 [file Table1.xlsx]

## Sheet: Summary
NAME	NES	Type
FRUCTOSE AND MANNOSE METABOLISM	-2.04105	down
CARBON METABOLISM	-1.98915	down
SIGNALING PATHWAYS REGULATING PLURIPOTENCY OF STEM CELLS	-1.91009	down
APOPTOSIS	-1.85103	down
AMINO SUGAR AND NUCLEOTIDE SUGAR METABOLISM	-1.80918	down
PENTOSE PHOSPHATE PATHWAY	-1.7647	down
GALACTOSE METABOLISM	-1.76465	down
SYSTEMIC LUPUS ERYTHEMATOSUS	-1.64486	down
GLYCOLYSIS OR GLUCONEOGENESIS	-1.50757	down
BIOSYNTHESIS OF AMINO ACIDS	-1.42052	down
WNT SIGNALING PATHWAY	1.85337	up
TNF SIGNALING PATHWAY	1.52473	up

## Sheet: Positive expression
NAME	SIZE	ES	NES	NOM p-val	FDR q-val	FWER p-val	RANK AT MAX	LEADING EDGE
WNT SIGNALING PATHWAY	24	0.579249	1.85337	0.00206825	0.117045	0.115	173	tags=21%, list=5%, signal=22%
TNF SIGNALING PATHWAY	10	0.593467	1.52473	0.0386803	1	0.983	339	tags=40%, list=10%, signal=44%
FC GAMMA R-MEDIATED PHAGOCYTOSIS	42	0.375953	1.32813	0.0771574	1	1	546	tags=33%, list=16%, signal=39%
HUNTINGTON DISEASE	36	0.375712	1.29954	0.0969388	1	1	1035	tags=44%, list=31%, signal=64%
PPAR SIGNALING PATHWAY	23	0.406847	1.29275	0.133195	1	1	1396	tags=65%, list=42%, signal=111%
PHOSPHATIDYLINOSITOL SIGNALING SYSTEM	13	0.440329	1.2272	0.208696	1	1	1054	tags=54%, list=31%, signal=78%
HEMATOPOIETIC CELL LINEAGE	10	0.451893	1.21567	0.219568	1	1	1222	tags=60%, list=36%, signal=94%
EPITHELIAL CELL SIGNALING IN HELICOBACTER PYLORI INFECTION	27	0.362181	1.19348	0.22291	1	1	1419	tags=56%, list=42%, signal=96%
HIPPO SIGNALING PATHWAY - MULTIPLE SPECIES	16	0.405639	1.1916	0.239362	1	1	1394	tags=63%, list=42%, signal=106%
MITOPHAGY - ANIMAL	10	0.447027	1.18111	0.261556	1	1	976	tags=60%, list=29%, signal=84%
RNA DEGRADATION	21	0.374898	1.17234	0.270355	1	1	994	tags=48%, list=30%, signal=67%
NON-ALCOHOLIC FATTY LIVER DISEASE	12	0.416075	1.14647	0.298901	1	1	415	tags=33%, list=12%, signal=38%
INSULIN SIGNALING PATHWAY	45	0.325216	1.14335	0.269618	1	1	2093	tags=84%, list=62%, signal=222%
OOCYTE MEIOSIS	26	0.347524	1.13156	0.317347	1	1	970	tags=38%, list=29%, signal=54%
CARDIAC MUSCLE CONTRACTION	35	0.330562	1.12628	0.309888	1	1	1182	tags=51%, list=35%, signal=79%
TRANSCRIPTIONAL MISREGULATION IN CANCER	19	0.364394	1.12202	0.313684	1	1	1965	tags=84%, list=59%, signal=202%
AXON GUIDANCE	59	0.303201	1.09716	0.314945	1	1	1754	tags=66%, list=52%, signal=136%
NOTCH SIGNALING PATHWAY	22	0.34967	1.09361	0.364693	1	1	1673	tags=73%, list=50%, signal=144%
OSTEOCLAST DIFFERENTIATION	12	0.397442	1.08452	0.358093	1	1	632	tags=42%, list=19%, signal=51%
C-TYPE LECTIN RECEPTOR SIGNALING PATHWAY	15	0.366898	1.06326	0.39957	1	1	1974	tags=87%, list=59%, signal=210%
INOSITOL PHOSPHATE METABOLISM	16	0.361525	1.05803	0.403583	1	1	1364	tags=44%, list=41%, signal=73%
VIRAL MYOCARDITIS	51	0.296126	1.04781	0.40603	1	1	448	tags=24%, list=13%, signal=27%
RENAL CELL CARCINOMA	19	0.346987	1.04701	0.43215	1	1	1993	tags=84%, list=59%, signal=206%
NEUROTROPHIN SIGNALING PATHWAY	29	0.317458	1.04564	0.417773	1	1	1717	tags=59%, list=51%, signal=119%
VIBRIO CHOLERAE INFECTION	29	0.307403	1.03086	0.439753	1	1	783	tags=34%, list=23%, signal=45%
RAS SIGNALING PATHWAY	46	0.288955	1.02805	0.457576	1	1	2246	tags=85%, list=67%, signal=253%
PROGESTERONE-MEDIATED OOCYTE MATURATION	14	0.354471	1.02109	0.469365	1	1	153	tags=21%, list=5%, signal=22%
PARKINSON DISEASE	34	0.298443	1.01601	0.489858	1	1	1883	tags=65%, list=56%, signal=146%
AMPHETAMINE ADDICTION	15	0.351635	1.01299	0.475375	1	1	680	tags=33%, list=20%, signal=42%
UBIQUITIN MEDIATED PROTEOLYSIS	18	0.332784	1.00965	0.46394	1	1	1786	tags=61%, list=53%, signal=130%
NATURAL KILLER CELL MEDIATED CYTOTOXICITY	18	0.333351	1.00441	0.497377	1	1	1993	tags=83%, list=59%, signal=204%
GLIOMA	25	0.311926	1.00256	0.482546	1	1	2120	tags=80%, list=63%, signal=216%
HEPATITIS B	27	0.306438	1.00216	0.486125	1	1	2266	tags=89%, list=68%, signal=272%
INSULIN RESISTANCE	32	0.29409	0.992708	0.494929	1	1	1827	tags=69%, list=54%, signal=150%
DILATED CARDIOMYOPATHY	198	0.245703	0.992337	0.537	1	1	919	tags=32%, list=27%, signal=41%
PANCREATIC CANCER	20	0.320952	0.991728	0.493711	1	1	2266	tags=95%, list=68%, signal=291%
HIPPO SIGNALING PATHWAY	44	0.282277	0.989623	0.50303	1	1	1666	tags=59%, list=50%, signal=116%
PERTUSSIS	11	0.372417	0.98956	0.497194	1	1	281	tags=27%, list=8%, signal=30%
THERMOGENESIS	43	0.281453	0.988393	0.522222	1	1	1914	tags=65%, list=57%, signal=150%
CUSHING SYNDROME	32	0.289949	0.988373	0.513733	1	1	2027	tags=72%, list=60%, signal=180%
PD-L1 EXPRESSION AND PD-1 CHECKPOINT PATHWAY IN CANCER	21	0.313788	0.988219	0.505796	1	1	2260	tags=90%, list=67%, signal=276%
PRION DISEASE	33	0.29249	0.979722	0.530194	1	1	1035	tags=39%, list=31%, signal=56%
RNA TRANSPORT	87	0.254824	0.976719	0.536	1	1	1265	tags=41%, list=38%, signal=65%
HYPERTROPHIC CARDIOMYOPATHY	198	0.240506	0.974126	0.569	1	1	919	tags=31%, list=27%, signal=41%
ENDOCRINE RESISTANCE	21	0.31307	0.969015	0.5383	1	1	2260	tags=90%, list=67%, signal=276%
JAK-STAT SIGNALING PATHWAY	18	0.322341	0.961284	0.531151	1	1	2260	tags=94%, list=67%, signal=288%
ERBB SIGNALING PATHWAY	40	0.278242	0.961006	0.578629	1	1	2134	tags=75%, list=64%, signal=204%
EGFR TYROSINE KINASE INHIBITOR RESISTANCE	20	0.312227	0.960923	0.530271	1	1	2260	tags=90%, list=67%, signal=274%
HERPES SIMPLEX VIRUS 1 INFECTION	42	0.27273	0.960015	0.560241	1	1	1605	tags=52%, list=48%, signal=99%
SPHINGOLIPID SIGNALING PATHWAY	19	0.310286	0.955697	0.544784	1	1	693	tags=32%, list=21%, signal=40%
ADIPOCYTOKINE SIGNALING PATHWAY	16	0.322803	0.95413	0.548456	1	1	1782	tags=75%, list=53%, signal=159%
AFRICAN TRYPANOSOMIASIS	31	0.281317	0.951129	0.574074	1	1	1321	tags=42%, list=39%, signal=69%
HEPATITIS C	23	0.297287	0.93544	0.608696	1	1	2218	tags=83%, list=66%, signal=242%
CHEMOKINE SIGNALING PATHWAY	41	0.267443	0.935321	0.6	1	1	993	tags=37%, list=30%, signal=51%
ENDOCYTOSIS	150	0.236373	0.934691	0.659	1	1	989	tags=34%, list=29%, signal=46%
T CELL RECEPTOR SIGNALING PATHWAY	20	0.299428	0.932248	0.582719	1	1	1993	tags=80%, list=59%, signal=196%
MELANOMA	12	0.341361	0.928091	0.580825	1	1	2120	tags=83%, list=63%, signal=226%
DOPAMINERGIC SYNAPSE	23	0.291766	0.927733	0.601457	1	1	680	tags=26%, list=20%, signal=32%
GAP JUNCTION	39	0.265587	0.922555	0.630832	1	1	2221	tags=82%, list=66%, signal=240%
NITROGEN METABOLISM	17	0.308816	0.92206	0.600427	1	1	1801	tags=71%, list=54%, signal=152%
PATHWAYS OF NEURODEGENERATION - MULTIPLE DISEASES	72	0.246571	0.919451	0.671672	1	1	1993	tags=63%, list=59%, signal=151%
REGULATION OF LIPOLYSIS IN ADIPOCYTES	15	0.320742	0.918853	0.598281	1	1	1914	tags=73%, list=57%, signal=170%
ACUTE MYELOID LEUKEMIA	21	0.291944	0.915422	0.60559	1	1	2260	tags=86%, list=67%, signal=261%
NECROPTOSIS	18	0.30364	0.915185	0.588983	1	1	1747	tags=61%, list=52%, signal=127%
PHOSPHOLIPASE D SIGNALING PATHWAY	32	0.269386	0.913148	0.630303	1	1	2120	tags=72%, list=63%, signal=193%
INFLAMMATORY MEDIATOR REGULATION OF TRP CHANNELS	20	0.293781	0.912903	0.602073	1	1	693	tags=30%, list=21%, signal=38%
CHRONIC MYELOID LEUKEMIA	18	0.302663	0.91074	0.600639	1	1	2137	tags=83%, list=64%, signal=228%
PROLACTIN SIGNALING PATHWAY	13	0.323565	0.909201	0.612973	1	1	2218	tags=92%, list=66%, signal=271%
ENDOMETRIAL CANCER	16	0.309759	0.903719	0.603191	1	1	2120	tags=81%, list=63%, signal=220%
B CELL RECEPTOR SIGNALING PATHWAY	14	0.314472	0.902754	0.609596	1	1	2137	tags=86%, list=64%, signal=235%
VEGF SIGNALING PATHWAY	25	0.27927	0.901467	0.615625	1	1	1993	tags=76%, list=59%, signal=186%
ADRENERGIC SIGNALING IN CARDIOMYOCYTES	55	0.24787	0.899763	0.673695	1	1	919	tags=33%, list=27%, signal=44%
CELLULAR SENESCENCE	23	0.279036	0.898307	0.63147	1	1	2358	tags=91%, list=70%, signal=305%
THYROID CANCER	18	0.298055	0.896614	0.636748	1	1	1993	tags=78%, list=59%, signal=191%
AMYOTROPHIC LATERAL SCLEROSIS	84	0.238998	0.89298	0.73	1	1	1405	tags=40%, list=42%, signal=68%
LONG-TERM POTENTIATION	29	0.268183	0.890739	0.658137	1	1	2118	tags=72%, list=63%, signal=195%
NON-SMALL CELL LUNG CANCER	21	0.290235	0.890101	0.64263	1	1	2218	tags=81%, list=66%, signal=238%
BLADDER CANCER	10	0.335438	0.889347	0.635011	1	1	2120	tags=80%, list=63%, signal=217%
OXYTOCIN SIGNALING PATHWAY	60	0.242689	0.882346	0.734735	1	1	2120	tags=70%, list=63%, signal=187%
EPSTEIN-BARR VIRUS INFECTION	70	0.234958	0.881759	0.727182	1	1	467	tags=17%, list=14%, signal=20%
GROWTH HORMONE SYNTHESIS, SECRETION AND ACTION	30	0.258197	0.87714	0.665302	1	1	2260	tags=80%, list=67%, signal=243%
CAMP SIGNALING PATHWAY	43	0.249726	0.876066	0.716734	1	1	2137	tags=72%, list=64%, signal=196%
MORPHINE ADDICTION	10	0.336359	0.875534	0.619816	1	1	2221	tags=90%, list=66%, signal=266%
PATHWAYS IN CANCER [CANCER NETWORK VIEWER]	83	0.229743	0.873416	0.763	1	1	2266	tags=76%, list=68%, signal=228%
ADHERENS JUNCTION	76	0.22775	0.866336	0.75326	1	1	943	tags=30%, list=28%, signal=41%
CGMP-PKG SIGNALING PATHWAY	60	0.236159	0.86311	0.747992	1	1	1329	tags=43%, list=40%, signal=70%
OLFACTORY TRANSDUCTION	10	0.32874	0.862442	0.653318	1	1	1883	tags=70%, list=56%, signal=159%
HUMAN IMMUNODEFICIENCY VIRUS 1 INFECTION	51	0.240918	0.859628	0.727638	1	1	1993	tags=71%, list=59%, signal=171%
CHOLESTEROL METABOLISM	14	0.302388	0.856198	0.678174	1	1	2014	tags=79%, list=60%, signal=196%
CELL ADHESION MOLECULES	11	0.323439	0.855678	0.653718	1	1	1274	tags=55%, list=38%, signal=88%
NOD-LIKE RECEPTOR SIGNALING PATHWAY	16	0.294171	0.851722	0.688172	1	1	727	tags=31%, list=22%, signal=40%
AUTOPHAGY - ANIMAL	28	0.261727	0.851119	0.727835	1	1	1998	tags=79%, list=60%, signal=193%
FC EPSILON RI SIGNALING PATHWAY	15	0.291702	0.849221	0.683531	1	1	2118	tags=73%, list=63%, signal=198%
YERSINIA INFECTION	66	0.227673	0.848819	0.771	1	1	993	tags=30%, list=30%, signal=42%
TH17 CELL DIFFERENTIATION	10	0.32506	0.845834	0.691344	1	1	2266	tags=100%, list=68%, signal=307%
HUMAN T-CELL LEUKEMIA VIRUS 1 INFECTION	44	0.239866	0.844103	0.748497	1	1	2266	tags=75%, list=68%, signal=228%
PROSTATE CANCER	21	0.267771	0.842756	0.715778	1	1	2137	tags=76%, list=64%, signal=209%
LONGEVITY REGULATING PATHWAY	17	0.281917	0.842098	0.704712	1	1	2260	tags=88%, list=67%, signal=269%
FOXO SIGNALING PATHWAY	22	0.265534	0.841001	0.720665	1	1	2356	tags=86%, list=70%, signal=288%
CIRCADIAN ENTRAINMENT	21	0.271595	0.837617	0.704953	1	1	1974	tags=67%, list=59%, signal=161%
MALARIA	30	0.25276	0.836142	0.737487	1	1	1321	tags=43%, list=39%, signal=71%
CHOLINERGIC SYNAPSE	21	0.263784	0.835488	0.713396	1	1	2221	tags=76%, list=66%, signal=224%
CALCIUM SIGNALING PATHWAY	44	0.237638	0.834074	0.757114	1	1	687	tags=23%, list=20%, signal=28%
BACTERIAL INVASION OF EPITHELIAL CELLS	91	0.219064	0.830732	0.823	1	1	2309	tags=77%, list=69%, signal=240%
GASTRIC CANCER	18	0.272101	0.830474	0.723224	1	1	2266	tags=83%, list=68%, signal=256%
GNRH SIGNALING PATHWAY	27	0.25444	0.830268	0.738952	1	1	2120	tags=67%, list=63%, signal=180%
BASE EXCISION REPAIR	11	0.30041	0.824662	0.721661	1	1	1880	tags=64%, list=56%, signal=144%
MELANOGENESIS	25	0.25198	0.822604	0.735264	1	1	1993	tags=68%, list=59%, signal=166%
SPLICEOSOME	79	0.216148	0.820926	0.816	1	1	1534	tags=43%, list=46%, signal=77%
CHOLINE METABOLISM IN CANCER	26	0.253174	0.819545	0.744017	1	1	2274	tags=81%, list=68%, signal=249%
MRNA SURVEILLANCE PATHWAY	52	0.226668	0.819112	0.805221	1	1	1499	tags=46%, list=45%, signal=82%
INFLUENZA A	39	0.235173	0.818053	0.767748	1	1	2248	tags=74%, list=67%, signal=223%
SHIGELLOSIS	125	0.20705	0.811642	0.867868	1	1	1311	tags=42%, list=39%, signal=67%
BREAST CANCER	17	0.27151	0.810209	0.73262	1	1	2260	tags=82%, list=67%, signal=251%
KAPOSI SARCOMA-ASSOCIATED HERPESVIRUS INFECTION	29	0.244155	0.807126	0.784091	1	1	2466	tags=86%, list=74%, signal=323%
REGULATION OF ACTIN CYTOSKELETON	140	0.201708	0.798961	0.907	1	1	2301	tags=78%, list=69%, signal=238%
LONGEVITY REGULATING PATHWAY - MULTIPLE SPECIES	15	0.274643	0.79591	0.765405	1	1	2260	tags=87%, list=67%, signal=265%
TIGHT JUNCTION	110	0.205728	0.794755	0.885	1	1	943	tags=33%, list=28%, signal=44%
VASOPRESSIN-REGULATED WATER REABSORPTION	13	0.283965	0.794512	0.769651	1	1	2321	tags=85%, list=69%, signal=274%
AMPK SIGNALING PATHWAY	25	0.244151	0.788638	0.807811	1	1	1827	tags=72%, list=54%, signal=157%
INSULIN SECRETION	16	0.265268	0.778513	0.765775	1	1	1883	tags=63%, list=56%, signal=142%
TOLL-LIKE RECEPTOR SIGNALING PATHWAY	10	0.297604	0.771438	0.791146	1	1	2137	tags=70%, list=64%, signal=192%
APELIN SIGNALING PATHWAY	45	0.217543	0.7696	0.856426	1	1	1993	tags=67%, list=59%, signal=162%
HUMAN PAPILLOMAVIRUS INFECTION	103	0.200015	0.769301	0.91	1	1	2260	tags=71%, list=67%, signal=211%
GABAERGIC SYNAPSE	13	0.276273	0.769085	0.794788	1	1	2221	tags=85%, list=66%, signal=250%
COLORECTAL CANCER	20	0.251618	0.768725	0.793869	1	1	2266	tags=80%, list=68%, signal=245%
ESTROGEN SIGNALING PATHWAY	17	0.252975	0.760617	0.812766	1	1	2221	tags=76%, list=66%, signal=225%
SEROTONERGIC SYNAPSE	15	0.263289	0.757848	0.798701	1	1	2221	tags=80%, list=66%, signal=236%
MEASLES	11	0.279583	0.755831	0.805987	1	1	2218	tags=91%, list=66%, signal=268%
MAPK SIGNALING PATHWAY	85	0.196901	0.752826	0.9	1	1	2227	tags=64%, list=66%, signal=184%
RETROGRADE ENDOCANNABINOID SIGNALING	14	0.263688	0.747101	0.816258	1	1	2221	tags=79%, list=66%, signal=232%
VIRAL CARCINOGENESIS	68	0.196916	0.739416	0.892786	1	1	1883	tags=59%, list=56%, signal=131%
SMALL CELL LUNG CANCER	14	0.260548	0.738117	0.820734	1	1	2176	tags=79%, list=65%, signal=223%
MTOR SIGNALING PATHWAY	36	0.21412	0.737346	0.856707	1	1	1782	tags=61%, list=53%, signal=129%
FOCAL ADHESION	189	0.18347	0.733911	0.97	1	1	2302	tags=69%, list=69%, signal=209%
RAP1 SIGNALING PATHWAY	71	0.194608	0.724311	0.917918	1	1	2441	tags=77%, list=73%, signal=279%
ALDOSTERONE SYNTHESIS AND SECRETION	23	0.226158	0.722208	0.856115	1	1	1717	tags=52%, list=51%, signal=106%
VASCULAR SMOOTH MUSCLE CONTRACTION	51	0.200091	0.720311	0.894523	1	1	2370	tags=80%, list=71%, signal=270%
HEPATOCELLULAR CARCINOMA	35	0.209936	0.717545	0.877157	1	1	2266	tags=74%, list=68%, signal=227%
TUBERCULOSIS	24	0.224385	0.716812	0.864389	1	1	742	tags=25%, list=22%, signal=32%
HIF-1 SIGNALING PATHWAY	57	0.19396	0.711504	0.918756	1	1	244	tags=12%, list=7%, signal=13%
GLUTAMATERGIC SYNAPSE	13	0.252376	0.702916	0.848352	1	1	2221	tags=77%, list=66%, signal=227%
PROTEOGLYCANS IN CANCER	169	0.172291	0.687598	0.991	1	1	2286	tags=69%, list=68%, signal=205%
GASTRIC ACID SECRETION	33	0.201063	0.680601	0.89939	1	1	2438	tags=79%, list=73%, signal=286%
LYSOSOME	10	0.260044	0.677132	0.868571	1	1	2338	tags=80%, list=70%, signal=263%
ARRHYTHMOGENIC RIGHT VENTRICULAR CARDIOMYOPATHY	80	0.175669	0.670576	0.962	1	1	391	tags=13%, list=12%, signal=14%
PATHOGENIC ESCHERICHIA COLI INFECTION	90	0.174388	0.665553	0.965966	1	1	1168	tags=34%, list=35%, signal=51%
LONG-TERM DEPRESSION	14	0.234771	0.664026	0.899465	1	1	2118	tags=71%, list=63%, signal=193%
HUMAN CYTOMEGALOVIRUS INFECTION	67	0.177483	0.656998	0.953954	1	1	1993	tags=58%, list=59%, signal=141%
LEUKOCYTE TRANSENDOTHELIAL MIGRATION	74	0.173765	0.654079	0.972	1	1	2118	tags=66%, list=63%, signal=176%
SPINOCEREBELLAR ATAXIA	31	0.19703	0.653244	0.928717	1	1	1879	tags=48%, list=56%, signal=109%
THYROID HORMONE SYNTHESIS	13	0.234094	0.648522	0.911797	1	1	2316	tags=85%, list=69%, signal=272%
PHAGOSOME	41	0.185322	0.646591	0.940404	1	1	1295	tags=39%, list=39%, signal=63%
RELAXIN SIGNALING PATHWAY	37	0.186994	0.642584	0.947262	1	1	2221	tags=65%, list=66%, signal=190%
SALMONELLA INFECTION	238	0.157765	0.639734	0.997	1	1	1665	tags=40%, list=50%, signal=74%
PI3K-AKT SIGNALING PATHWAY	82	0.168303	0.639548	0.966	1	1	2260	tags=67%, list=67%, signal=201%
ARGININE AND PROLINE METABOLISM	12	0.233224	0.636027	0.907469	1	1	1704	tags=58%, list=51%, signal=118%
MICRORNAS IN CANCER	81	0.168491	0.634674	0.974975	1	1	519	tags=14%, list=15%, signal=16%
PLATELET ACTIVATION	79	0.167267	0.626846	0.975976	1	1	2000	tags=56%, list=60%, signal=135%
AGE-RAGE SIGNALING PATHWAY IN DIABETIC COMPLICATIONS	32	0.178908	0.601576	0.95092	1	1	173	tags=9%, list=5%, signal=10%
AMOEBIASIS	51	0.166618	0.597614	0.973896	1	1	2221	tags=69%, list=66%, signal=200%
CHAGAS DISEASE	10	0.219655	0.573604	0.962025	1	1	116	tags=10%, list=3%, signal=10%
ALZHEIMER DISEASE	57	0.156308	0.569537	0.98794	1	1	1993	tags=56%, list=59%, signal=136%
METABOLIC PATHWAYS	179	0.141577	0.564125	0.999	1	1	1364	tags=35%, list=41%, signal=56%
THYROID HORMONE SIGNALING PATHWAY	62	0.14653	0.545011	0.988978	1	1	987	tags=27%, list=29%, signal=38%
PARATHYROID HORMONE SYNTHESIS, SECRETION AND ACTION	33	0.155215	0.525408	0.980711	1	1	227	tags=9%, list=7%, signal=10%
COMPLEMENT AND COAGULATION CASCADES	23	0.16145	0.517473	0.97817	1	1	2238	tags=65%, list=67%, signal=195%
CORONAVIRUS DISEASE - COVID-19	41	0.14351	0.501593	0.986842	1	1	2142	tags=66%, list=64%, signal=180%
PROTEIN DIGESTION AND ABSORPTION	26	0.148975	0.484829	0.980473	1	1	1128	tags=23%, list=34%, signal=35%
SYNAPTIC VESICLE CYCLE	10	0.180428	0.47735	0.989865	1	1	989	tags=20%, list=29%, signal=28%
ENDOCRINE AND OTHER FACTOR-REGULATED CALCIUM REABSORPTION	25	0.146052	0.470842	0.992776	1	1	2321	tags=64%, list=69%, signal=206%
FLUID SHEAR STRESS AND ATHEROSCLEROSIS	43	0.129919	0.457152	0.996985	1	1	120	tags=7%, list=4%, signal=7%
SALIVARY SECRETION	13	0.152704	0.424678	0.996774	1	1	2221	tags=69%, list=66%, signal=204%
ECM-RECEPTOR INTERACTION	49	0.115477	0.413277	1	1	1	634	tags=14%, list=19%, signal=17%
GLUCAGON SIGNALING PATHWAY	40	0.113462	0.385443	1	0.998906	1	2221	tags=63%, list=66%, signal=183%

## Sheet: Negative expression
NAME	SIZE	ES	NES	NOM p-val	FDR q-val	FWER p-val	RANK AT MAX	LEADING EDGE
FRUCTOSE AND MANNOSE METABOLISM	18	-0.438673	-2.04105	0	0.0288258	0.009	265	tags=50%, list=8%, signal=54%
CARBON METABOLISM	59	-0.241284	-1.98915	0	0.0191379	0.013	265	tags=29%, list=8%, signal=31%
SIGNALING PATHWAYS REGULATING PLURIPOTENCY OF STEM CELLS	15	-0.419886	-1.91009	0	0.0196158	0.021	1953	tags=100%, list=58%, signal=238%
APOPTOSIS	69	-0.221876	-1.85103	0	0.0217903	0.033	2304	tags=96%, list=69%, signal=299%
AMINO SUGAR AND NUCLEOTIDE SUGAR METABOLISM	20	-0.355068	-1.80918	0	0.0242073	0.045	85	tags=25%, list=3%, signal=25%
PENTOSE PHOSPHATE PATHWAY	25	-0.319034	-1.7647	0	0.0252267	0.057	265	tags=36%, list=8%, signal=39%
GALACTOSE METABOLISM	14	-0.423181	-1.76465	0.0125	0.0216229	0.057	42	tags=21%, list=1%, signal=22%
SYSTEMIC LUPUS ERYTHEMATOSUS	12	-0.42244	-1.64486	0.0217391	0.045406	0.125	129	tags=42%, list=4%, signal=43%
GLYCOLYSIS OR GLUCONEOGENESIS	62	-0.204395	-1.50757	0	0.08365	0.252	265	tags=26%, list=8%, signal=28%
BIOSYNTHESIS OF AMINO ACIDS	53	-0.205099	-1.42052	0	0.128182	0.381	265	tags=26%, list=8%, signal=28%
BIOSYNTHESIS OF COFACTORS	23	-0.279724	-1.41962	0.136364	0.117217	0.382	234	tags=30%, list=7%, signal=32%
PYRUVATE METABOLISM	12	-0.338354	-1.33706	0.0891089	0.168773	0.544	1323	tags=83%, list=39%, signal=137%
PURINE METABOLISM	23	-0.244497	-1.25227	0.119048	0.242349	0.711	2199	tags=96%, list=66%, signal=276%
ALCOHOLISM	21	-0.239442	-1.21903	0.163265	0.259669	0.751	129	tags=24%, list=4%, signal=25%
STARCH AND SUCROSE METABOLISM	20	-0.242568	-1.21477	0.2	0.248068	0.76	2199	tags=95%, list=66%, signal=274%
RIBOSOME	13	-0.295669	-1.16405	0.219512	0.296658	0.837	15	tags=15%, list=0%, signal=15%
CENTRAL CARBON METABOLISM IN CANCER	32	-0.168758	-1.01809	0.4	0.516406	0.967	1861	tags=84%, list=55%, signal=188%
GNRH SECRETION	12	-0.257645	-0.980903	0.514563	0.556573	0.975	1832	tags=92%, list=55%, signal=201%
PROTEIN PROCESSING IN ENDOPLASMIC RETICULUM	21	-0.191545	-0.96826	0.470588	0.546766	0.977	68	tags=14%, list=2%, signal=14%
TYPE II DIABETES MELLITUS	10	-0.25927	-0.915669	0.577586	0.612988	0.991	2488	tags=100%, list=74%, signal=386%
PANCREATIC SECRETION	17	-0.124655	-0.560351	0.98	0.993528	1	2452	tags=94%, list=73%, signal=348%
